# Supplementary material for: Biocontrol Potential of Entomopathogenic Fungi Against Plant-Parasitic Nematodes: A Caenorhabditis elegans-Based Screening and Mechanistic Study
Source: J Fungi (Basel). 2025 May 16;11(5):381. doi: 10.3390/jof11050381 (PMC12112724; doi:10.3390/jof11050381)
Supplement: Supplementary file 1 [file jof-11-00381-s001.zip]

Archive with 1 entries (1 files):
- jof-3617112-supplementary.pdf
